# Supplementary material for: Disparate Modes of Evolution Shaped Modern Prion (PRNP) and Prion-Related Doppel (PRND) Variation in Domestic Cattle
Source: PLoS One. 2016 May 25;11(5):e0155924. doi: 10.1371/journal.pone.0155924 (PMC4880211; doi:10.1371/journal.pone.0155924)
Supplement: S1 Table — (XLSX) [file pone.0155924.s002.xlsx]

## Sheet: Sheet1
S1 Table. PRNP haplotype information
Haplotype #		Nucleotide position																																	% of Haplotype
		57	69	75	108	126	183	189	195	207	210	212	213	231	234	237	243	246	255	261	294	315	327	339	378	405	461	534	555	576	630	675	678		taurus	indicus	cross-breed
1		T	C	G	T	A	T	C	A	C	G	C	T	C	G	T	A	T	T	C	T	T	A	T	T	C	G	T	C	C	C	C	T		10.2941	1.02041	15.2778
2		T	C	G	T	A	T	C	A	C	G	C	T	C	A	T	A	T	T	C	T	T	A	C	T	C	G	T	C	C	C	C	T		31.25	7.14286	16.6667
3		T	C	G	T	A	T	C	A	C	G	C	T	C	G	T	A	T	T	C	T	T	A	C	T	C	G	T	C	C	C	C	T		40.4412	44.898	40.2778
4		T	T	G	T	A	T	C	A	C	G	C	T	C	G	T	A	T	T	C	T	T	A	C	T	C	G	T	C	C	C	C	T		1.47059	15.3061	6.94444
5		T	T	G	T	A	T	C	A	C	G	C	T	C	G	T	A	T	T	C	T	T	A	T	T	C	G	T	C	C	C	C	T		0	0	1.38889
6		T	C	G	T	A	T	C	A	C	G	C	T	C	G	T	A	T	T	C	T	T	A	C	T	C	G	T	C	T	C	C	T		4.77941	0	5.55556
7		T	C	G	T	A	T	C	A	C	G	-	-	-	-	T	A	T	T	C	C	T	A	C	T	C	G	T	C	C	C	C	T		0.367647	0	0
8		T	C	G	T	A	T	C	A	C	G	C	T	C	A	T	A	T	T	C	T	T	A	C	T	C	G	T	C	T	C	C	T		0.735294	0	1.38889
9		T	C	G	A	G	T	C	A	C	G	C	T	C	A	T	A	T	T	C	T	T	A	C	T	C	A	T	C	C	C	T	C		0	4.08163	0
10		T	C	A	A	G	T	C	A	C	G	C	T	C	G	T	A	T	T	C	T	T	A	C	T	C	A	T	C	C	C	C	C		0	4.08163	1.38889
11		T	C	G	T	A	T	C	A	C	G	C	T	C	A	T	A	T	T	C	T	T	A	C	T	C	G	T	C	C	C	C	C		0	0	1.38889
12		T	C	A	A	G	T	C	A	C	G	C	T	C	G	T	A	T	T	C	T	T	A	C	T	C	A	T	C	C	C	C	T		0	0	1.38889
13		T	T	G	T	A	T	C	A	C	G	C	T	C	A	T	A	T	T	C	T	T	A	C	T	C	G	T	C	C	C	C	T		0.735294	0	0
14		T	C	G	T	A	T	C	A	C	G	-	-	-	-	T	A	T	T	C	T	T	A	C	T	C	G	T	C	C	C	C	T		4.04412	0	2.77778
15		T	C	G	T	A	T	C	A	C	G	C	T	C	G	T	A	T	T	C	T	T	A	C	T	T	G	T	C	T	C	C	T		0.367647	0	0
16		T	C	G	T	A	T	C	T	A	G	-	-	-	-	-	-	-	-	A	T	T	A	C	T	C	G	T	C	C	C	C	T		0.367647	0	0
17		T	C	G	T	A	T	T	A	C	A	C	T	T	G	A	T	C	A	A	T	T	A	C	T	C	G	T	C	C	C	C	T		0.367647	0	0
18		T	C	G	T	A	C	T	A	C	G	C	T	A	G	C	C	T	A	A	T	T	G	C	T	C	G	T	C	C	C	C	T		0.367647	0	0
19		T	C	G	T	A	T	T	A	T	G	C	C	A	G	C	T	T	A	A	T	T	A	C	T	C	G	T	C	C	C	C	T		0.367647	0	0
20		T	C	G	T	A	T	T	A	C	A	C	T	T	G	C	T	T	A	A	T	T	A	C	T	C	G	T	C	C	C	C	T		0.735294	0	0
21		T	C	G	T	A	T	C	A	C	G	C	T	C	A	T	A	T	T	C	T	T	A	C	T	C	G	C	C	C	C	C	T		0.367647	0	0
22		T	C	G	T	A	T	C	A	C	A	C	T	C	A	T	A	T	T	C	T	T	A	C	T	C	G	T	C	C	C	C	T		0.735294	0	0
23		T	C	G	T	A	T	C	A	C	A	C	T	C	G	T	A	T	T	C	T	T	A	C	T	C	G	T	C	C	C	C	T		0.735294	0	0
24		T	C	G	T	A	T	C	A	C	G	C	T	C	G	T	A	T	T	C	T	C	A	C	C	C	G	T	C	C	C	C	T		0.367647	0	0
25		C	C	G	T	A	T	C	A	C	G	-	-	-	-	T	A	T	T	C	T	T	A	C	T	C	G	T	C	C	C	C	T		0.367647	0	0
26		T	C	G	T	A	T	C	A	C	G	C	T	C	A	T	A	T	T	C	T	T	A	T	T	C	G	T	C	C	C	C	T		0.735294	0	1.38889
27		T	C	G	T	A	T	C	A	C	G	C	T	C	A	T	A	T	T	C	T	T	A	C	T	C	G	T	T	C	C	C	T		0	11.2245	0
28		T	C	A	T	A	T	C	A	C	G	C	T	C	G	T	A	T	T	C	T	T	A	T	T	C	G	T	C	C	C	C	T		0	0	1.38889
29		T	C	G	T	A	T	C	A	C	G	C	T	C	A	T	A	T	T	C	T	T	A	C	T	C	G	T	T	C	T	C	T		0	9.18367	1.38889
30		T	C	G	T	A	T	C	A	C	G	-	-	-	-	T	A	T	T	C	T	T	A	C	T	C	G	T	C	C	C	C	C		0	2.04082	1.38889
31		T	C	G	T	A	T	C	A	C	G	C	T	C	G	T	A	T	T	C	T	T	A	C	T	C	G	T	C	C	C	C	C		0	1.02041	0
